# Supplementary material for: Dilated Cardiomyopathy: A Novel BAG3 Mutation Associated with Aggressive Disease Progression and Ventricular Arrhythmias
Source: J Cardiovasc Dev Dis. 2025 Mar 28;12(4):121. doi: 10.3390/jcdd12040121 (PMC12027914; doi:10.3390/jcdd12040121)
Supplement: Supplementary file 1 [file jcdd-12-00121-s001.zip]

Archive with 1 entries (1 files):
- jcdd-3515002-supplementary.pdf
